# Supplementary material for: Nkx2.9 Contributes to Mid-Hindbrain Patterning by Regulation of mdDA Neuronal Cell-Fate and Repression of a Hindbrain-Specific Cell-Fate
Source: Int J Mol Sci. 2021 Nov 23;22(23):12663. doi: 10.3390/ijms222312663 (PMC8658040; doi:10.3390/ijms222312663)
Supplement: Supplementary file 1 [file ijms-22-12663-s001.zip]

Archive with 3 entries (3 files):
- FigS2.tiff
- SupplFigS1.tiff
- SupplTableS1.pdf
